# Supplementary material for: Differences in the Abundance of Auxin Homeostasis Proteins Suggest Their Central Roles for In Vitro Tissue Differentiation in Coffea arabica
Source: Plants (Basel). 2021 Nov 27;10(12):2607. doi: 10.3390/plants10122607 (PMC8708889; doi:10.3390/plants10122607)
Supplement: Supplementary file 1 [file plants-10-02607-s001.zip]

Archive with 3 entries (3 files):
- Table S1.xlsx
- Table S2.pdf
- Table S3.xlsx
